# Supplementary material for: Shared Disease Mechanisms in Neurodevelopmental Disorders: A Cellular and Molecular Biology Perspective
Source: Brain Sci. 2025 Dec 30;16(1):54. doi: 10.3390/brainsci16010054 (PMC12839103; doi:10.3390/brainsci16010054)
Supplement: Supplementary file 1 [file brainsci-16-00054-s001.zip]

Archive with 1 entries (1 files):
- brainsci-4008932-supplementary.xlsx
