# Supplementary material for: Shared Disease Mechanisms in Neurodevelopmental Disorders: A Cellular and Molecular Biology Perspective
Source: Brain Sci. 2025 Dec 30;16(1):54. doi: 10.3390/brainsci16010054 (PMC12839103; doi:10.3390/brainsci16010054)
Supplement: Supplementary file 1 [file brainsci-16-00054-s001.zip › brainsci-4008932-supplementary.xlsx]

## Sheet: Sheet2
Protein Group	Protein Functional Classification	Gene ID	Disease Names	Pathogenic Mechanism of Disease	Modes of Inheritance
Ion Channels	Voltage-gated calcium channels	CACNA1A	Developmental and epileptic encephalopathy 42	undetermined	AD, genetic anticipation
		OMIM: 601011	OMIM:617106, MONDO:0014917,G2P ID: G2P00626
		HGNC:1388	Episodic ataxia, type 2
			OMIM: 108500, MONDO:0007163
			Migraine, familial hemiplegic, 1; Migraine, familial hemiplegic, 1, with progressive cerebellar ataxia
			OMIM: 141500, MONDO:0020756
			Spinocerebellar ataxia 6
			OMIM: 183086, MONDO:0008457
		CACNA1C	Brugada syndrome 3	Undetermined, GoF	AD, somatic mosaicism
		OMIM: 114205	OMIM: 611875, G2P03804, MONDO:0000453
		HGNC:1390	Long QT syndrome 8
			OMIM: 618447
			Neurodevelopmental disorder with hypotonia, language delay, and skeletal defects with or without seizures
			OMIM: 620029
			Timothy syndrome
			OMIM: 601005, G2P03309, G2P03890, MONDO:0010979
		CACNA1E	Developmental and epileptic encephalopathy 69; CACNA1E-related epileptic encephalopathy with contractures, macrocephaly, and dyskinesia	GoF	AD
		OMIM: 601013	OMIM: 618285, G2P02574, MONDO:0032657
		HGNC:1392
	Voltage-gated sodium channels	SCN1A	Developmental and epileptic encephalopathy 6B, non-Dravet	LoF	AD
		OMIM: 182389	OMIM: 619317
		HGNC:10585	Dravet syndrome
			OMIM: 607208
			Febrile seizures, familial, 3A; Generalized epilepsy with febrile seizures plus, type 2
			OMIM: 604403,MONDO:0011461, G2P ID: G2P00251
			Migraine, familial hemiplegic, 3
			OMIM: 609634
		SCN2A	Developmental and epileptic encephalopathy 11; SCN2A-related infantile epileptic encephalopathy	undetermined, LoF	AD
		OMIM: 182390	OMIM: 613721, G2P01716
		HGNC:10588	Episodic ataxia, type 9
			OMIM: 618924
			Seizures, benign familial infantile, 3
			OMIM: 607745
			SCN2A-related nonspecific severe intellectual disability
			G2P00033, MONDO:0001071
		SCN3A	Developmental and epileptic encephalopathy 62	undetermined	AD
		OMIM: 182391	OMIM: 617938
		HGNC: 10590	Epilepsy, familial focal, with variable foci 4, SCN3A-related focal epilepsy
			OMIM: 617935, MONDO: 0005384, 0054776, G2P ID: G2P01652
		SCN8A	Myoclonus, familial, 2	dominant negative	AD
		OMIM: 600702	OMIM: 618364
		HGNC: 10596	Cognitive impairment with or without cerebellar ataxia
			OMIM: 614306
			Developmental and epileptic encephalopathy 13
			OMIM: 614558, MONDO:0013801, G2P ID: G2P01608
			Seizures, benign familial infantile, 5
			OMIM: 617080
	Sodium-Activated Potassium Channels	KCNT1	Developmental and epileptic encephalopathy 14; KCNT1-related epilepsy	undetermined, GoF	AD
		OMIM: 608167	OMIM: 614959, G2P00927, MONDO:0013989
		HGNC:18865	Epilepsy nocturnal frontal lobe, 5
			OMIM: 615005
			KCNT1-related malignant migrating partial seizures of infancy
			G2P00887, MONDO:0017385
		KCNT2	Developmental and epileptic encephalopathy 57; KCNT2-related developmental and infantile epileptic encephalopathy	GoF	AD
		OMIM: 610044	OMIM: 617771, G2P02802, MONDO:0033366
		HGNC:18866
	Voltage-Gated Potassium Channels	KCNQ2	Developmental and epileptic encephalopathy 7; KCNQ2-related epileptic encephalopathy	GoF, LoF	AD, AR
		OMIM: 602235	OMIM: 613720, G2P01456, MONDO:0013387
		HGNC:6296	Myokymia; Seizures, benign neonatal, 1; KCNQ2-related benign neonatal epilepsy
			OMIM: 121200, G2P00789, MONDO:0007365
		KCNQ3	Seizures, benign neonatal, 2	LoF	AD
		OMIM: 602232	OMIM: 121201
		HGNC:6297
		KCNA1	Episodic ataxia/myokymia syndrome	undetermined	AD
		OMIM: 176260	OMIM: 160120
		HGNC:6218	KCNA1-related epileptic encephalopathy
			G2P03173, G2P03174, MONDO:0100062
		KCNA2	Developmental and epileptic encephalopathy 32, KCNA2-related epileptic encephalopathy	LoF, GoF	AD
		OMIM: 176262	OMIM: 616366, MONDO:0014607, G2P ID:G2P00366, G2P02582
		HGNC: 6220
		KCNB1	Developmental and epileptic encephalopathy 26; KCNB1-related epileptic encephalopathy, early infantile	undetermined	AD
		OMIM: 600397	OMIM: 616056, G2P01597, MONDO:0014477
		HGNC:6231
		KCNC1	Epilepsy, progressive myoclonic 7	GoF	AD
		OMIM: 176258	OMIM: 616187, G2P00467, MONDO:0014521
		HGNC:6233
	Two-Pore Potassium Channels	KCNK3	Developmental delay with sleep apnea	undetermined	AD
		OMIM: 603220	OMIM: 621402, G2P02892
		HGNC:6278	Pulmonary hypertension, primary, 4
			OMIM: 615344
		KCNK9	Birk-Barel syndrome	Dominant Negative	AD
		OMIM: 605874	OMIM: 612292, G2P00835, MONDO:0012856
		HGNC:6283
		KCNK2
		OMIM: 603219
		HGNC:6277
		KCNK10
		OMIM: 605873
		HGNC:6273
	Hyperpolarization-activated cyclic nucleotide-gated cation channels	HCN1	Developmental and epileptic encephalopathy 24; HCN1-related epileptic encephalopathy, early infantile	undetermined	AD
		OMIM: 602780	OMIM: 615871, G2P00411, MONDO:0014377
		HGNC:4845	Generalized epilepsy with febrile seizures plus, type 10
			OMIM: 618482
		HCN2	{Epilepsy, idiopathic generalized, susceptibility to, 17}; Febrile seizures, familial, 2; Generalized epilepsy with febrile seizures plus, type 11		AD, AR
		OMIM: 602781	OMIM: 602477
		HGNC:4846
		HCN3
		OMIM: 609973
		HGNC:19183
		HCN4	{Epilepsy, idiopathic generalized, susceptibility to, 18}	undetermined	AD
		OMIM: 605206	OMIM: 619521
		HGNC:16882	Brugada syndrome 8; HCN4-related Brugada syndrome
			OMIM: 613123, G2P03808, MONDO:0015263
			Sick sinus syndrome 2
			OMIM: 163800
Various	Cell Cycle Regulation, Transcriptional co-factor, signal transduction, chromatin and RNA binding	ANKRD17	Chopra-Amiel-Gordon syndrome; ANKRD17-related neurodevelopmental disorder	LoF	AD
		OMIM: 615929	OMIM: 619504, G2P03124, MONDO:0859186
		HGNC:23575
Enzyme	Oxidoreductase, Lysine Metabolism	ALDH7A1	Epilepsy, early-onset, 4, vitamin B6-dependent; ALDH7A1-related pyridoxine-dependent epilepsy	LoF	AR
		OMIM: 107323	OMIM: 266100, G2P00979, MONDO:0020741
		HGNC:877
Signal Transduction	Guanine Nucleotide Exchange Factor	DENND5A	Developmental and epileptic encephalopathy 49; DENND5A-related epileptic encephalopathy	LoF	AR
		OMIM: 617278	OMIM: 617281, G2P01902, MONDO:0015002
		HGNC:19344
Signal Transduction	Kinase	CDKL5	Developmental and epileptic encephalopathy 2; CDKL5-related epileptic encephalopathy, early infantile	LoF	XLD (X-linked dominant)
		OMIM: 300203	OMIM: 300672, G2P01596, MONDO:0010396
		HGNC:11411
Transmembrane Protein	Cell Adhesion	CNTNAP2	{Autism susceptibility 15}	LoF	AR
		OMIM: 604569	OMIM: 612100
		HGNC:13830	Pitt-Hopkins like syndrome 1, CNTNAP2-related cortical dysplasia-focal epilepsy syndrome
			OMIM: 610042, G2P00173, MONDO:0012400
Signal Transduction	Cytoskeletal Regulation	PHACTR1	Developmental and epileptic encephalopathy 70, PHACTR1-related neurodevelopment disorder	Dominant Negative	AD
		OMIM: 608723	OMIM: 618298, G2P02585, MONDO:0032663
		HGNC:20990
Signal Transduction	Secretory Protein, Ligand	RELN	{Epilepsy, familial temporal lobe, 7}	LoF	AD, AR
		OMIM: 600514	OMIM: 616436
		HGNC:9957	Lissencephaly 2 (Norman-Roberts type); RELN-related lissencephaly
			OMIM: 257320, G2P00340, MONDO:0009760
Transmembrane Protein, Signal Transduction	Cell Adhesion	PCDH19	Developmental and epileptic encephalopathy 9; PCDH19-related epileptic encephalopathy early infantile	LoF	XL (X-linked)
		OMIM: 300460	OMIM: 300088, G2P01036, MONDO:0010246
		HGNC:14270
	Vesicle Transport, Synaptic Scaffolding	TANC2	Intellectual developmental disorder with autistic features and language delay, with or without seizures, TANC2-related disorder, TANC2-related neurodevelopmental and psychiatric disorders	LoF	AD
		OMIM: 615047	OMIM: 618906, G2P03020, MONDO:0030051
		HGNC:30212
Signal Transduction		TSC1	Focal cortical dysplasia, type II, somatic	LoF	AD, somatic mosaicism
		OMIM: 605284	OMIM: 607341
		HGNC:12362	Lymphangioleiomyomatosis
			OMIM: 606690
			Tuberous sclerosis-1; TSC1-related tuberous sclerosis
			OMIM: 191100; G2P01270, MONDO:0008612
Signal Transduction		TSC2	Focal cortical dysplasia, type II, somatic	LoF	AD, somatic mosaicism
		OMIM: 191092	OMIM: 607341
		HGNC:12363	Lymphangioleiomyomatosis, somatic
			OMIM: 606690
			Tuberous sclerosis-2; TSC2-related tuberous sclerosis
			OMIM: 613254, G2P01636, MONDO:0013199
